# Supplementary material for: Exogenous Short Chain Fatty Acid Effects in APP/PS1 Mice
Source: Front Neurosci. 2022 Jul 4;16:873549. doi: 10.3389/fnins.2022.873549 (PMC9289923; doi:10.3389/fnins.2022.873549)
Supplement: Supplementary file 2 [file Data_Sheet_1.xlsx]

## Sheet: Taxa Key
Supplemental Table 4: Taxonomy table for gut microbiome data.
Kingdom	Phylum	Class	Order	Family	Genus	Species
k_Bacteria	p_Actinobacteria	c_Actinobacteria	o_Bifidobacteriales	f_Bifidobacteriaceae	g_Bifidobacterium	s_Other1
k_Bacteria	p_Actinobacteria	c_Actinobacteria	o_Corynebacteriales	f_Corynebacteriaceae	g_Corynebacterium_1	s_Other2
k_Bacteria	p_Actinobacteria	c_Coriobacteriia	o_Coriobacteriales	f_Atopobiaceae	g_Coriobacteriaceae_UCG-002	s_Other3
k_Bacteria	p_Actinobacteria	c_Coriobacteriia	o_Coriobacteriales	f_Atopobiaceae	g_Olsenella	s_Other4
k_Bacteria	p_Actinobacteria	c_Coriobacteriia	o_Coriobacteriales	f_Coriobacteriales_Incertae_Sedis	g_Other5	s_Other5
k_Bacteria	p_Actinobacteria	c_Coriobacteriia	o_Coriobacteriales	f_Eggerthellaceae	g_DNF00809	s_Other6
k_Bacteria	p_Actinobacteria	c_Coriobacteriia	o_Coriobacteriales	f_Eggerthellaceae	g_Enterorhabdus	s_Other7
k_Bacteria	p_Actinobacteria	c_Coriobacteriia	o_Coriobacteriales	f_Eggerthellaceae	g_Enterorhabdus	s_muris
k_Bacteria	p_Actinobacteria	c_Coriobacteriia	o_Coriobacteriales	f_Eggerthellaceae	g_Gordonibacter	s_Other9
k_Bacteria	p_Actinobacteria	c_Coriobacteriia	o_Coriobacteriales	f_Eggerthellaceae	g_Other10	s_Other10
k_Bacteria	p_Actinobacteria	c_Coriobacteriia	o_Coriobacteriales	f_Eggerthellaceae	g_Parvibacter	s_caecicola
k_Bacteria	p_Bacteroidetes	c_Bacteroidia	o_Bacteroidales	f_Bacteroidaceae	g_Bacteroides	s_Other12
k_Bacteria	p_Bacteroidetes	c_Bacteroidia	o_Bacteroidales	f_Bacteroidaceae	g_Bacteroides	s_acidifaciens
k_Bacteria	p_Bacteroidetes	c_Bacteroidia	o_Bacteroidales	f_Bacteroidaceae	g_Bacteroides	s_uniformis
k_Bacteria	p_Bacteroidetes	c_Bacteroidia	o_Bacteroidales	f_Bacteroidaceae	g_Bacteroides	s_vulgatus
k_Bacteria	p_Bacteroidetes	c_Bacteroidia	o_Bacteroidales	f_Marinifilaceae	g_Odoribacter	s_Other16
k_Bacteria	p_Bacteroidetes	c_Bacteroidia	o_Bacteroidales	f_Muribaculaceae	g_Muribaculum	s_Other17
k_Bacteria	p_Bacteroidetes	c_Bacteroidia	o_Bacteroidales	f_Muribaculaceae	g_Muribaculum	s_intestinale
k_Bacteria	p_Bacteroidetes	c_Bacteroidia	o_Bacteroidales	f_Muribaculaceae	g_Other19	s_Other19
k_Bacteria	p_Bacteroidetes	c_Bacteroidia	o_Bacteroidales	f_Other20	g_Other20	s_Other20
k_Bacteria	p_Bacteroidetes	c_Bacteroidia	o_Bacteroidales	f_Prevotellaceae	g_Alloprevotella	s_Other21
k_Bacteria	p_Bacteroidetes	c_Bacteroidia	o_Bacteroidales	f_Prevotellaceae	g_Other22	s_Other22
k_Bacteria	p_Bacteroidetes	c_Bacteroidia	o_Bacteroidales	f_Prevotellaceae	g_Paraprevotella	s_Other23
k_Bacteria	p_Bacteroidetes	c_Bacteroidia	o_Bacteroidales	f_Prevotellaceae	g_Prevotellaceae_UCG-001	s_Other24
k_Bacteria	p_Bacteroidetes	c_Bacteroidia	o_Bacteroidales	f_Rikenellaceae	g_Alistipes	s_Other25
k_Bacteria	p_Bacteroidetes	c_Bacteroidia	o_Bacteroidales	f_Rikenellaceae	g_Alistipes	s_inops
k_Bacteria	p_Bacteroidetes	c_Bacteroidia	o_Bacteroidales	f_Rikenellaceae	g_Millionella	s_Other27
k_Bacteria	p_Bacteroidetes	c_Bacteroidia	o_Bacteroidales	f_Rikenellaceae	g_Other28	s_Other28
k_Bacteria	p_Bacteroidetes	c_Bacteroidia	o_Bacteroidales	f_Rikenellaceae	g_Rikenella	s_Other29
k_Bacteria	p_Bacteroidetes	c_Bacteroidia	o_Bacteroidales	f_Rikenellaceae	g_Rikenellaceae_RC9_gut_group	s_Other30
k_Bacteria	p_Bacteroidetes	c_Bacteroidia	o_Bacteroidales	f_Tannerellaceae	g_Parabacteroides	s_Other31
k_Bacteria	p_Bacteroidetes	c_Bacteroidia	o_Bacteroidales	f_Tannerellaceae	g_Parabacteroides	s_goldsteinii
k_Bacteria	p_Bacteroidetes	c_Bacteroidia	o_Flavobacteriales	f_Flavobacteriaceae	g_Flavobacterium	s_Other33
k_Bacteria	p_Cyanobacteria	c_Melainabacteria	o_Gastranaerophilales	f_Other34	g_Other34	s_Other34
k_Bacteria	p_Cyanobacteria	c_Oxyphotobacteria	o_Chloroplast	f_Other35	g_Other35	s_Other35
k_Bacteria	p_Deferribacteres	c_Deferribacteres	o_Deferribacterales	f_Deferribacteraceae	g_Mucispirillum	s_Other36
k_Bacteria	p_Deferribacteres	c_Deferribacteres	o_Deferribacterales	f_Deferribacteraceae	g_Mucispirillum	s_schaedleri
k_Bacteria	p_Epsilonbacteraeota	c_Campylobacteria	o_Campylobacterales	f_Helicobacteraceae	g_Helicobacter	s_Other38
k_Bacteria	p_Epsilonbacteraeota	c_Campylobacteria	o_Campylobacterales	f_Helicobacteraceae	g_Helicobacter	s_ganmani
k_Bacteria	p_Epsilonbacteraeota	c_Campylobacteria	o_Campylobacterales	f_Helicobacteraceae	g_Helicobacter	s_hepaticus
k_Bacteria	p_Epsilonbacteraeota	c_Campylobacteria	o_Campylobacterales	f_Helicobacteraceae	g_Helicobacter	s_typhlonius
k_Bacteria	p_Firmicutes	c_Bacilli	o_Bacillales	f_Planococcaceae	g_Sporosarcina	s_Other42
k_Bacteria	p_Firmicutes	c_Bacilli	o_Bacillales	f_Staphylococcaceae	g_Jeotgalicoccus	s_Other43
k_Bacteria	p_Firmicutes	c_Bacilli	o_Bacillales	f_Staphylococcaceae	g_Staphylococcus	s_Other44
k_Bacteria	p_Firmicutes	c_Bacilli	o_Lactobacillales	f_Carnobacteriaceae	g_Atopostipes	s_suicloacalis
k_Bacteria	p_Firmicutes	c_Bacilli	o_Lactobacillales	f_Enterococcaceae	g_Enterococcus	s_Other46
k_Bacteria	p_Firmicutes	c_Bacilli	o_Lactobacillales	f_Lactobacillaceae	g_Lactobacillus	s_Other47
k_Bacteria	p_Firmicutes	c_Bacilli	o_Lactobacillales	f_Lactobacillaceae	g_Lactobacillus	s_intestinalis
k_Bacteria	p_Firmicutes	c_Bacilli	o_Lactobacillales	f_Lactobacillaceae	g_Lactobacillus	s_johnsonii
k_Bacteria	p_Firmicutes	c_Bacilli	o_Lactobacillales	f_Lactobacillaceae	g_Lactobacillus	s_reuteri
k_Bacteria	p_Firmicutes	c_Bacilli	o_Lactobacillales	f_Other51	g_Other51	s_Other51
k_Bacteria	p_Firmicutes	c_Bacilli	o_Lactobacillales	f_Streptococcaceae	g_Lactococcus	s_Other52
k_Bacteria	p_Firmicutes	c_Bacilli	o_Lactobacillales	f_Streptococcaceae	g_Streptococcus	s_Other53
k_Bacteria	p_Firmicutes	c_Bacilli	o_Lactobacillales	f_Streptococcaceae	g_Streptococcus	s_danieliae
k_Bacteria	p_Firmicutes	c_Bacilli	o_Other55	f_Other55	g_Other55	s_Other55
k_Bacteria	p_Firmicutes	c_Clostridia	o_Clostridiales	f_Christensenellaceae	g_Catabacter	s_Other56
k_Bacteria	p_Firmicutes	c_Clostridia	o_Clostridiales	f_Christensenellaceae	g_Other57	s_Other57
k_Bacteria	p_Firmicutes	c_Clostridia	o_Clostridiales	f_Clostridiaceae_1	g_Candidatus_Arthromitus	s_Other58
k_Bacteria	p_Firmicutes	c_Clostridia	o_Clostridiales	f_Clostridiaceae_1	g_Clostridium_sensu_stricto_1	s_Other59
k_Bacteria	p_Firmicutes	c_Clostridia	o_Clostridiales	f_Clostridiales_vadinBB60_group	g_Other60	s_Other60
k_Bacteria	p_Firmicutes	c_Clostridia	o_Clostridiales	f_Defluviitaleaceae	g_Defluviitaleaceae_UCG-011	s_Other61
k_Bacteria	p_Firmicutes	c_Clostridia	o_Clostridiales	f_Eubacteriaceae	g_Anaerofustis	s_Other62
k_Bacteria	p_Firmicutes	c_Clostridia	o_Clostridiales	f_Family_XIII	g_Anaerovorax	s_Other63
k_Bacteria	p_Firmicutes	c_Clostridia	o_Clostridiales	f_Family_XIII	g_Family_XIII_AD3011_group	s_Other64
k_Bacteria	p_Firmicutes	c_Clostridia	o_Clostridiales	f_Family_XIII	g_Family_XIII_UCG-001	s_Other65
k_Bacteria	p_Firmicutes	c_Clostridia	o_Clostridiales	f_Family_XIII	g_Other66	s_Other66
k_Bacteria	p_Firmicutes	c_Clostridia	o_Clostridiales	f_Lachnospiraceae	g_A2	s_Other67
k_Bacteria	p_Firmicutes	c_Clostridia	o_Clostridiales	f_Lachnospiraceae	g_ASF356	s_Other68
k_Bacteria	p_Firmicutes	c_Clostridia	o_Clostridiales	f_Lachnospiraceae	g_Acetatifactor	s_Other69
k_Bacteria	p_Firmicutes	c_Clostridia	o_Clostridiales	f_Lachnospiraceae	g_Acetatifactor	s_muris
k_Bacteria	p_Firmicutes	c_Clostridia	o_Clostridiales	f_Lachnospiraceae	g_Anaerosporobacter	s_Other71
k_Bacteria	p_Firmicutes	c_Clostridia	o_Clostridiales	f_Lachnospiraceae	g_Blautia	s_Other72
k_Bacteria	p_Firmicutes	c_Clostridia	o_Clostridiales	f_Lachnospiraceae	g_Eisenbergiella	s_Other73
k_Bacteria	p_Firmicutes	c_Clostridia	o_Clostridiales	f_Lachnospiraceae	g_GCA-900066575	s_Other74
k_Bacteria	p_Firmicutes	c_Clostridia	o_Clostridiales	f_Lachnospiraceae	g_Herbinix	s_Other75
k_Bacteria	p_Firmicutes	c_Clostridia	o_Clostridiales	f_Lachnospiraceae	g_Lachnoclostridium	s_Other76
k_Bacteria	p_Firmicutes	c_Clostridia	o_Clostridiales	f_Lachnospiraceae	g_Lachnospiraceae_FCS020_group	s_Other77
k_Bacteria	p_Firmicutes	c_Clostridia	o_Clostridiales	f_Lachnospiraceae	g_Lachnospiraceae_NC2004_group	s_Other78
k_Bacteria	p_Firmicutes	c_Clostridia	o_Clostridiales	f_Lachnospiraceae	g_Lachnospiraceae_NK4A136_group	s_Other79
k_Bacteria	p_Firmicutes	c_Clostridia	o_Clostridiales	f_Lachnospiraceae	g_Lachnospiraceae_NK4A136_group	s_bacterium
k_Bacteria	p_Firmicutes	c_Clostridia	o_Clostridiales	f_Lachnospiraceae	g_Lachnospiraceae_NK4B4_group	s_Other81
k_Bacteria	p_Firmicutes	c_Clostridia	o_Clostridiales	f_Lachnospiraceae	g_Lachnospiraceae_UCG-001	s_Other82
k_Bacteria	p_Firmicutes	c_Clostridia	o_Clostridiales	f_Lachnospiraceae	g_Lachnospiraceae_UCG-004	s_Other83
k_Bacteria	p_Firmicutes	c_Clostridia	o_Clostridiales	f_Lachnospiraceae	g_Lachnospiraceae_UCG-006	s_Other84
k_Bacteria	p_Firmicutes	c_Clostridia	o_Clostridiales	f_Lachnospiraceae	g_Lachnospiraceae_UCG-006	s_bacterium
k_Bacteria	p_Firmicutes	c_Clostridia	o_Clostridiales	f_Lachnospiraceae	g_Lachnospiraceae_UCG-010	s_Other86
k_Bacteria	p_Firmicutes	c_Clostridia	o_Clostridiales	f_Lachnospiraceae	g_Marvinbryantia	s_Other87
k_Bacteria	p_Firmicutes	c_Clostridia	o_Clostridiales	f_Lachnospiraceae	g_Other88	s_Other88
k_Bacteria	p_Firmicutes	c_Clostridia	o_Clostridiales	f_Lachnospiraceae	g_Roseburia	s_Other89
k_Bacteria	p_Firmicutes	c_Clostridia	o_Clostridiales	f_Lachnospiraceae	g_Shuttleworthia	s_Other90
k_Bacteria	p_Firmicutes	c_Clostridia	o_Clostridiales	f_Lachnospiraceae	g_Tyzzerella	s_Other91
k_Bacteria	p_Firmicutes	c_Clostridia	o_Clostridiales	f_Lachnospiraceae	g_Tyzzerella_3	s_Other92
k_Bacteria	p_Firmicutes	c_Clostridia	o_Clostridiales	f_Lachnospiraceae	g_XBB1006	s_Other93
k_Bacteria	p_Firmicutes	c_Clostridia	o_Clostridiales	f_Other94	g_Other94	s_Other94
k_Bacteria	p_Firmicutes	c_Clostridia	o_Clostridiales	f_Peptococcaceae	g_Other95	s_Other95
k_Bacteria	p_Firmicutes	c_Clostridia	o_Clostridiales	f_Peptostreptococcaceae	g_Romboutsia	s_Other96
k_Bacteria	p_Firmicutes	c_Clostridia	o_Clostridiales	f_Peptostreptococcaceae	g_Romboutsia	s_ilealis
k_Bacteria	p_Firmicutes	c_Clostridia	o_Clostridiales	f_Ruminococcaceae	g_Anaerotruncus	s_Other98
k_Bacteria	p_Firmicutes	c_Clostridia	o_Clostridiales	f_Ruminococcaceae	g_Anaerotruncus	s_colihominis
k_Bacteria	p_Firmicutes	c_Clostridia	o_Clostridiales	f_Ruminococcaceae	g_Butyricicoccus	s_Other100
k_Bacteria	p_Firmicutes	c_Clostridia	o_Clostridiales	f_Ruminococcaceae	g_Candidatus_Soleaferrea	s_Other101
k_Bacteria	p_Firmicutes	c_Clostridia	o_Clostridiales	f_Ruminococcaceae	g_Caproiciproducens	s_Other102
k_Bacteria	p_Firmicutes	c_Clostridia	o_Clostridiales	f_Ruminococcaceae	g_Flavonifractor	s_Other103
k_Bacteria	p_Firmicutes	c_Clostridia	o_Clostridiales	f_Ruminococcaceae	g_Fournierella	s_Other104
k_Bacteria	p_Firmicutes	c_Clostridia	o_Clostridiales	f_Ruminococcaceae	g_GCA-900066225	s_Other105
k_Bacteria	p_Firmicutes	c_Clostridia	o_Clostridiales	f_Ruminococcaceae	g_Harryflintia	s_Other106
k_Bacteria	p_Firmicutes	c_Clostridia	o_Clostridiales	f_Ruminococcaceae	g_Hydrogenoanaerobacterium	s_Other107
k_Bacteria	p_Firmicutes	c_Clostridia	o_Clostridiales	f_Ruminococcaceae	g_Intestinimonas	s_Other108
k_Bacteria	p_Firmicutes	c_Clostridia	o_Clostridiales	f_Ruminococcaceae	g_Oscillibacter	s_Other109
k_Bacteria	p_Firmicutes	c_Clostridia	o_Clostridiales	f_Ruminococcaceae	g_Other110	s_Other110
k_Bacteria	p_Firmicutes	c_Clostridia	o_Clostridiales	f_Ruminococcaceae	g_Papillibacter	s_Other111
k_Bacteria	p_Firmicutes	c_Clostridia	o_Clostridiales	f_Ruminococcaceae	g_Ruminiclostridium	s_Other112
k_Bacteria	p_Firmicutes	c_Clostridia	o_Clostridiales	f_Ruminococcaceae	g_Ruminiclostridium_5	s_Other113
k_Bacteria	p_Firmicutes	c_Clostridia	o_Clostridiales	f_Ruminococcaceae	g_Ruminiclostridium_6	s_Other114
k_Bacteria	p_Firmicutes	c_Clostridia	o_Clostridiales	f_Ruminococcaceae	g_Ruminiclostridium_9	s_Other115
k_Bacteria	p_Firmicutes	c_Clostridia	o_Clostridiales	f_Ruminococcaceae	g_Ruminococcaceae_NK4A214_group	s_Other116
k_Bacteria	p_Firmicutes	c_Clostridia	o_Clostridiales	f_Ruminococcaceae	g_Ruminococcaceae_UCG-003	s_Other117
k_Bacteria	p_Firmicutes	c_Clostridia	o_Clostridiales	f_Ruminococcaceae	g_Ruminococcaceae_UCG-005	s_Other118
k_Bacteria	p_Firmicutes	c_Clostridia	o_Clostridiales	f_Ruminococcaceae	g_Ruminococcaceae_UCG-009	s_Other119
k_Bacteria	p_Firmicutes	c_Clostridia	o_Clostridiales	f_Ruminococcaceae	g_Ruminococcaceae_UCG-010	s_Other120
k_Bacteria	p_Firmicutes	c_Clostridia	o_Clostridiales	f_Ruminococcaceae	g_Ruminococcaceae_UCG-013	s_Other121
k_Bacteria	p_Firmicutes	c_Clostridia	o_Clostridiales	f_Ruminococcaceae	g_Ruminococcaceae_UCG-014	s_Other122
k_Bacteria	p_Firmicutes	c_Clostridia	o_Clostridiales	f_Ruminococcaceae	g_Ruminococcus_1	s_Other123
k_Bacteria	p_Firmicutes	c_Clostridia	o_Clostridiales	f_Ruminococcaceae	g_UBA1819	s_Other124
k_Bacteria	p_Firmicutes	c_Erysipelotrichia	o_Erysipelotrichales	f_Erysipelotrichaceae	g_Candidatus_Stoquefichus	s_Other125
k_Bacteria	p_Firmicutes	c_Erysipelotrichia	o_Erysipelotrichales	f_Erysipelotrichaceae	g_Dubosiella	s_Other126
k_Bacteria	p_Firmicutes	c_Erysipelotrichia	o_Erysipelotrichales	f_Erysipelotrichaceae	g_Erysipelatoclostridium	s_Other127
k_Bacteria	p_Firmicutes	c_Erysipelotrichia	o_Erysipelotrichales	f_Erysipelotrichaceae	g_Faecalibaculum	s_Other128
k_Bacteria	p_Firmicutes	c_Erysipelotrichia	o_Erysipelotrichales	f_Erysipelotrichaceae	g_Faecalibaculum	s_rodentium
k_Bacteria	p_Firmicutes	c_Erysipelotrichia	o_Erysipelotrichales	f_Erysipelotrichaceae	g_Other130	s_Other130
k_Bacteria	p_Firmicutes	c_Erysipelotrichia	o_Erysipelotrichales	f_Erysipelotrichaceae	g_Turicibacter	s_Other131
k_Bacteria	p_Firmicutes	c_Other132	o_Other132	f_Other132	g_Other132	s_Other132
k_Bacteria	p_Other133	c_Other133	o_Other133	f_Other133	g_Other133	s_Other133
k_Bacteria	p_Patescibacteria	c_Saccharimonadia	o_Saccharimonadales	f_Saccharimonadaceae	g_Candidatus_Saccharimonas	s_Other134
k_Bacteria	p_Proteobacteria	c_Alphaproteobacteria	o_Rhizobiales	f_Xanthobacteraceae	g_Bradyrhizobium	s_Other135
k_Bacteria	p_Proteobacteria	c_Alphaproteobacteria	o_Rhodospirillales	f_Other136	g_Other136	s_Other136
k_Bacteria	p_Proteobacteria	c_Alphaproteobacteria	o_Rickettsiales	f_Mitochondria	g_Other137	s_Other137
k_Bacteria	p_Proteobacteria	c_Deltaproteobacteria	o_Desulfovibrionales	f_Desulfovibrionaceae	g_Bilophila	s_Other138
k_Bacteria	p_Proteobacteria	c_Deltaproteobacteria	o_Desulfovibrionales	f_Desulfovibrionaceae	g_Desulfovibrio	s_Other139
k_Bacteria	p_Proteobacteria	c_Deltaproteobacteria	o_Desulfovibrionales	f_Desulfovibrionaceae	g_Other140	s_Other140
k_Bacteria	p_Proteobacteria	c_Gammaproteobacteria	o_Betaproteobacteriales	f_Burkholderiaceae	g_Burkholderia-Caballeronia-Paraburkholderia	s_Other141
k_Bacteria	p_Proteobacteria	c_Gammaproteobacteria	o_Betaproteobacteriales	f_Burkholderiaceae	g_Parasutterella	s_Other142
k_Bacteria	p_Proteobacteria	c_Gammaproteobacteria	o_Betaproteobacteriales	f_Burkholderiaceae	g_Parasutterella	s_excrementihominis
k_Bacteria	p_Proteobacteria	c_Gammaproteobacteria	o_Betaproteobacteriales	f_Burkholderiaceae	g_Ralstonia	s_Other144
k_Bacteria	p_Proteobacteria	c_Gammaproteobacteria	o_Betaproteobacteriales	f_Nitrosomonadaceae	g_Other145	s_Other145
k_Bacteria	p_Proteobacteria	c_Gammaproteobacteria	o_Enterobacteriales	f_Enterobacteriaceae	g_Escherichia/Shigella	s_Other146
k_Bacteria	p_Proteobacteria	c_Gammaproteobacteria	o_Enterobacteriales	f_Enterobacteriaceae	g_Proteus	s_Other147
k_Bacteria	p_Proteobacteria	c_Gammaproteobacteria	o_Pasteurellales	f_Pasteurellaceae	g_Rodentibacter	s_Other148
k_Bacteria	p_Proteobacteria	c_Other149	o_Other149	f_Other149	g_Other149	s_Other149
k_Bacteria	p_Spirochaetes	c_Brachyspirae	o_Brachyspirales	f_Brachyspiraceae	g_Brachyspira	s_Other150
k_Bacteria	p_Tenericutes	c_Mollicutes	o_Anaeroplasmatales	f_Anaeroplasmataceae	g_Anaeroplasma	s_Other151
k_Bacteria	p_Tenericutes	c_Mollicutes	o_Mollicutes_RF39	f_Other152	g_Other152	s_Other152
k_Bacteria	p_Tenericutes	c_Mollicutes	o_Mycoplasmatales	f_Mycoplasmataceae	g_Mycoplasma	s_Other153
k_Bacteria	p_Tenericutes	c_Mollicutes	o_Mycoplasmatales	f_Mycoplasmataceae	g_Ureaplasma	s_Other154
k_Bacteria	p_Verrucomicrobia	c_Verrucomicrobiae	o_Opitutales	f_Puniceicoccaceae	g_Other155	s_Other155
k_Bacteria	p_Verrucomicrobia	c_Verrucomicrobiae	o_Verrucomicrobiales	f_Akkermansiaceae	g_Akkermansia	s_muciniphila

## Sheet: SuppTable 1.1
Supplemental Table 1.1: Classical univariate analysis results for bacterial species associated with treatment. Significance cutoff marked by line.
Male					Female
Species	Pvalues	FDR	Statistics		Species	Pvalues	FDR	Statistics
s_Other30	0.00017065	0.013322	250		s_intestinalis	2.4181e-06	0.00020312	15
s_intestinale	0.00030702	0.013322	242		s_Other_3	0.0053507	0.18201	55
s_Other21	0.00045937	0.013322	244		s_Other_10	0.0065004	0.18201	200
s_Other24	0.0020828	0.045301	229		s_Other_15	0.011226	0.23575	61
s_Other127	0.006127	0.10661	222		s_Other_87	0.016143	0.27121	64
s_Other4	0.0075727	0.1098	65.5		s_caecicola	0.023453	0.32834	67
s_Other92	0.0090147	0.11204	215		s_Other_2	0.02938	0.35255	69.5
s_Other10	0.023949	0.25355	208		s_Other_32	0.037455	0.37543	183
s_Other90	0.02623	0.25355	206		s_Other_38	0.040224	0.37543	182
s_Other47	0.051216	0.37557	199		s_Other_70	0.050106	0.38056	76.5
s_Other110	0.055672	0.37557	198		s_Other_63	0.053244	0.38056	179
s_Other28	0.060436	0.37557	197		s_Other_29	0.057828	0.38056	80
s_Other69	0.060436	0.37557	88		s_Other_6	0.058896	0.38056	83.5
s_Other108	0.060436	0.37557	88		s_intestinale	0.063681	0.38209	78
s_bacterium_1	0.067813	0.39332	190		s_inops	0.076195	0.42602	81
s_Other44	0.081118	0.41677	101.5		s_Other_82	0.082339	0.42602	81
s_Other86	0.081439	0.41677	190		s_Other_39	0.089433	0.42602	173
s_acidifaciens	0.089385	0.43203	192		s_Other_7	0.096996	0.42602	83
s_Other130	0.11006	0.48447	189		s_Other_13	0.1041	0.42602	171
s_Other19	0.11137	0.48447	189		s_Other_62	0.10505	0.42602	171
s_Other91	0.12687	0.52559	98		s_Other_8	0.10857	0.42602	91
s_reuteri	0.14338	0.54234	184		s_Other_56	0.11158	0.42602	170
s_Other65	0.14338	0.54234	184		s_Other_47	0.13088	0.44916	87
s_Other116	0.15691	0.56882	184		s_Other_30	0.14246	0.44916	88
s_Other87	0.16747	0.5828	183		s_reuteri	0.15092	0.44916	89
s_Other16	0.17854	0.59741	103		s_Other_41	0.1519	0.44916	163.5
s_Other118	0.20431	0.60927	179.5		s_Other_14	0.16846	0.44916	163.5
s_Other57	0.21489	0.60927	179		s_Other_71	0.16924	0.44916	91
s_Other109	0.22808	0.60927	178		s_muris	0.17179	0.44916	91
s_Other112	0.22808	0.60927	107		s_Other_52	0.17179	0.44916	91
s_Other122	0.22808	0.60927	107		s_bacterium_1	0.17634	0.44916	161.5
s_Other56	0.22838	0.60927	108.5		s_Other_23	0.17646	0.44916	164
s_Other123	0.2311	0.60927	177.5		s_Other_73	0.17646	0.44916	91
s_Other1	0.25613	0.65538	109		s_ilealis	0.20688	0.51112	95
s_Other119	0.28191	0.66831	174		s_Other	0.26127	0.62705	97
s_Other3	0.28213	0.66831	111		s_Other_9	0.29479	0.6535	99
s_Other126	0.28641	0.66831	174		s_Other_53	0.29479	0.6535	156
s_Other120	0.3024	0.66831	112		s_Other_48	0.30512	0.6535	154
s_Other94	0.31001	0.66831	172		s_Other_31	0.30774	0.6535	100
s_Other68	0.31978	0.66831	171.5		s_Other_83	0.31255	0.6535	100
s_rodentium	0.31978	0.66831	113.5		s_Other_65	0.33099	0.6535	101
s_Other61	0.32699	0.66831	171		s_Other_75	0.33099	0.6535	154
s_muris	0.34287	0.66831	170		s_Other_54	0.3387	0.6535	103
s_Other124	0.34829	0.66831	170		s_Other_79	0.34509	0.6535	153
s_Other66	0.35377	0.66831	170		s_Other_66	0.35009	0.6535	153
s_Other100	0.35377	0.66831	115		s_bacterium	0.36433	0.65549	103
s_inops	0.36104	0.66831	116		s_Other_36	0.36985	0.65549	103
s_Other64	0.41467	0.75159	166.5		s_Other_80	0.37456	0.65549	150
s_Other128	0.44508	0.79025	165		s_Other_25	0.41323	0.70839	149.5
s_Other77	0.47588	0.82804	163.5		s_Other_77	0.52212	0.87715	144.5
s_Other95	0.51488	0.87833	162		s_rodentium	0.53594	0.88272	141
s_Other59	0.55483	0.88453	125		s_Other_19	0.5508	0.88433	111
s_Other125	0.55513	0.88453	160		s_Other_72	0.55797	0.88433	143.5
s_Other6	0.56024	0.88453	160		s_Other_78	0.57605	0.89007	112
s_Other63	0.58352	0.88453	156.5		s_Other_49	0.58278	0.89007	112.5
s_excrementihominis	0.58361	0.88453	159		s_Other_21	0.59635	0.89453	142
s_caecicola	0.60277	0.88453	127		s_Other_26	0.6524	0.93228	116
s_Other113	0.60741	0.88453	158		s_Other_24	0.65481	0.93228	115
s_Other151	0.61273	0.88453	127.5		s_Other_43	0.65481	0.93228	115
s_Other67	0.63162	0.88453	128		s_Other_67	0.6883	0.95325	118
s_Other131	0.63162	0.88453	128		s_Other_58	0.69588	0.95325	138
s_Other58	0.64905	0.88453	129		s_Other_55	0.73372	0.95325	137
s_Other89	0.65622	0.88453	129		s_Other_50	0.73904	0.95325	136
s_Other136	0.65622	0.88453	129		s_Other_22	0.75901	0.95325	136
s_Other12	0.6746	0.88453	131		s_Other_4	0.76578	0.95325	119
s_Other79	0.68119	0.88453	130		s_Other_37	0.76578	0.95325	119
s_Other115	0.68119	0.88453	155		s_Other_61	0.76578	0.95325	136
s_Other62	0.76524	0.95853	151.5		s_Other_5	0.79437	0.95325	120
s_Other98	0.7814	0.95853	134		s_acidifaciens	0.79437	0.95325	135
s_Other88	0.78425	0.95853	134		s_excrementihominis	0.79437	0.95325	135
s_Other152	0.78425	0.95853	134		s_Other_12	0.82324	0.97397	121
s_Other60	0.81069	0.95853	150		s_Other_11	0.88163	0.99397	123
s_Other107	0.81069	0.95853	150		s_Other_88	0.90977	0.99397	124
s_Other82	0.82325	0.95853	136.5		s_Other_81	0.91108	0.99397	124
s_Other121	0.83513	0.95853	136		s_Other_84	0.91108	0.99397	124
s_Other7	0.83733	0.95853	136		s_Other_28	0.93912	0.99397	125
s_Other111	0.87034	0.98139	138.5		s_Other_60	0.93969	0.99397	130
s_Other105	0.88919	0.98139	138		s_Other_69	0.94066	0.99397	125
s_intestinalis	0.89115	0.98139	147		s_Other_74	0.94066	0.99397	130
s_Other74	0.91825	0.98627	139		s_Other_45	0.96982	0.99397	126
s_bacterium	0.91825	0.98627	139		s_Other_33	0.96987	0.99397	126
s_Other17	0.93677	0.99101	140		s_Other_68	0.97031	0.99397	129
s_Other134	0.94545	0.99101	145		s_Other_1	0.98452	0.99639	126.5
s_Other34	0.97271	1	141		s_Other_46	1	1	127
s_Other25	1	1	142
s_Other76	1	1	142
s_Other84	1	1	142

## Sheet: SuppTable 1.2
Supplemental Table 2.2: Classical univariate analysis results for bacterial genera associated with treatment. Significance cutoff marked by line.
Male					Female
Genus	Pvalues	FDR	Statistics		Genus	Pvalues	FDR	Statistics
g_Rikenellaceae_RC9_gut_group	0.00017065	0.013311	250		g_DNF00809	0.0053507	0.19296	55
g_Alloprevotella	0.00045937	0.017916	244		g_Alloprevotella	0.0065004	0.19296	200
g_Prevotellaceae_UCG_001	0.0020828	0.054153	229		g_Lactobacillus	0.0078227	0.19296	58
g_Erysipelatoclostridium	0.006127	0.11719	222		g_Other34	0.011226	0.20769	61
g_Olsenella	0.0075727	0.11719	65.5		g_Anaeroplasma	0.016143	0.23892	64
g_Tyzzerella_3	0.0090147	0.11719	215		g_Muribaculum	0.019717	0.24318	66
g_Other10	0.023949	0.25574	208		g_Parvibacter	0.023453	0.24793	67
g_Shuttleworthia	0.02623	0.25574	206		g_Olsenella	0.02938	0.27176	69.5
g_Muribaculum	0.055672	0.36262	198		g_ASF356	0.037455	0.29766	183
g_Other110	0.055672	0.36262	198		g_Lachnospiraceae_FCS020_group	0.040224	0.29766	182
g_Acetatifactor	0.060436	0.36262	88		g_Ruminococcaceae_UCG_005	0.050106	0.32834	76.5
g_Intestinimonas	0.060436	0.36262	88		g_Other110	0.053244	0.32834	179
g_Other28	0.060436	0.36262	197		g_Family_XIII_UCG_001	0.057828	0.32918	80
g_Staphylococcus	0.081118	0.42348	101.5		g_Turicibacter	0.082339	0.43522	81
g_Lachnospiraceae_UCG_010	0.081439	0.42348	190		g_Odoribacter	0.096996	0.45725	83
g_Other130	0.11006	0.511	189		g_Other28	0.1041	0.45725	171
g_Other19	0.11137	0.511	189		g_Oscillibacter	0.10505	0.45725	171
g_Tyzzerella	0.12687	0.54975	98		g_Butyricicoccus	0.11158	0.4587	170
g_Family_XIII_UCG_001	0.14338	0.5886	184		g_Roseburia	0.13088	0.48362	87
g_Ruminococcaceae_NK4A214_group	0.15691	0.59376	184		g_Other66	0.14246	0.48362	88
g_Lactobacillus	0.16747	0.59376	183		g_Lachnospiraceae_UCG_001	0.1519	0.48362	163.5
g_Marvinbryantia	0.16747	0.59376	183		g_Alistipes	0.16453	0.48362	90
g_Odoribacter	0.17854	0.60086	103		g_Rikenellaceae_RC9_gut_group	0.16846	0.48362	163.5
g_Ruminococcaceae_UCG_005	0.20431	0.60086	179.5		g_Ruminococcaceae_UCG_009	0.16924	0.48362	91
g_Other57	0.21489	0.60086	179		g_Other94	0.17179	0.48362	91
g_Oscillibacter	0.22808	0.60086	178		g_Clostridium_sensu_stricto_1	0.17646	0.48362	164
g_Ruminiclostridium	0.22808	0.60086	107		g_Ruminococcaceae_UCG_013	0.17646	0.48362	91
g_Ruminococcaceae_UCG_014	0.22808	0.60086	107		g_Bifidobacterium	0.26127	0.66082	97
g_Catabacter	0.22838	0.60086	108.5		g_Romboutsia	0.28606	0.66082	99.5
g_Ruminococcus_1	0.2311	0.60086	177.5		g_Other19	0.29479	0.66082	99
g_Bifidobacterium	0.25613	0.64445	109		g_Other95	0.29479	0.66082	156
g_Ruminococcaceae_UCG_009	0.28191	0.65354	174		g_Shuttleworthia	0.30512	0.66082	154
g_Coriobacteriaceae_UCG_002	0.28213	0.65354	111		g_A2	0.30774	0.66082	100
g_Dubosiella	0.28641	0.65354	174		g_Candidatus_Saccharimonas	0.31255	0.66082	100
g_Lachnospiraceae_UCG_006	0.3024	0.65354	173		g_Enterorhabdus	0.31255	0.66082	100
g_Ruminococcaceae_UCG_010	0.3024	0.65354	112		g_Ruminiclostridium	0.33099	0.66197	101
g_Other94	0.31001	0.65354	172		g_Ruminococcus_1	0.33099	0.66197	154
g_ASF356	0.31978	0.65398	171.5		g_Erysipelatoclostridium	0.34509	0.66427	153
g_Defluviitaleaceae_UCG_011	0.32699	0.65398	171		g_Ruminiclostridium_5	0.35009	0.66427	153
g_UBA1819	0.34829	0.657	170		g_GCA_900066575	0.36985	0.66754	103
g_Butyricicoccus	0.35377	0.657	115		g_Lachnospiraceae_UCG_006	0.36985	0.66754	152
g_Other66	0.35377	0.657	170		g_Defluviitaleaceae_UCG_011	0.41323	0.72807	149.5
g_Family_XIII_AD3011_group	0.41467	0.75219	166.5		g_Faecalibaculum	0.4814	0.82846	146.5
g_Bacteroides	0.43007	0.7624	166		g_Bacteroides	0.50195	0.84418	109
g_Lachnospiraceae_FCS020_group	0.47588	0.82486	163.5		g_Candidatus_Stoquefichus	0.52212	0.85859	144.5
g_Other95	0.51488	0.85308	162		g_Ruminococcaceae_UCG_010	0.55797	0.8976	143.5
g_Clostridium_sensu_stricto_1	0.55483	0.85308	125		g_Dubosiella	0.57605	0.89846	112
g_Candidatus_Stoquefichus	0.55513	0.85308	160		g_Tyzzerella	0.58278	0.89846	112.5
g_Alistipes	0.56024	0.85308	125		g_Other57	0.59635	0.90062	142
g_DNF00809	0.56024	0.85308	160		g_Anaerofustis	0.6524	0.95012	116
g_Anaerovorax	0.58352	0.85308	156.5		g_Other60	0.65481	0.95012	115
g_Parasutterella	0.58361	0.85308	159		g_Ruminiclostridium_6	0.6883	0.9716	118
g_Parvibacter	0.60277	0.85308	127		g_GCA_900066225	0.69588	0.9716	138
g_Ruminiclostridium_5	0.60741	0.85308	158		g_Anaerotruncus	0.73372	0.97703	137
g_Anaeroplasma	0.61273	0.85308	127.5		g_Tyzzerella_3	0.73904	0.97703	136
g_A2	0.63162	0.85308	128		g_Candidatus_Arthromitus	0.75901	0.97703	136
g_Turicibacter	0.63162	0.85308	128		g_Intestinimonas	0.76578	0.97703	136
g_Candidatus_Arthromitus	0.64905	0.85308	129		g_Lachnoclostridium	0.76578	0.97703	119
g_Other136	0.65622	0.85308	129		g_Other10	0.79437	0.97973	120
g_Roseburia	0.65622	0.85308	129		g_Parasutterella	0.79437	0.97973	135
g_Enterorhabdus	0.68119	0.85698	155		g_Prevotellaceae_UCG_001	0.88163	0.99726	123
g_Ruminiclostridium_9	0.68119	0.85698	155		g_Other152	0.90977	0.99726	124
g_Anaerofustis	0.76524	0.90334	151.5		g_Lachnospiraceae_NK4A136_group	0.91108	0.99726	124
g_Anaerotruncus	0.7814	0.90334	134		g_Other130	0.91108	0.99726	124
g_Faecalibaculum	0.78425	0.90334	134		g_Other136	0.91108	0.99726	124
g_Other152	0.78425	0.90334	134		g_Family_XIII_AD3011_group	0.93912	0.99726	125
g_Other88	0.78425	0.90334	134		g_Hydrogenoanaerobacterium	0.93969	0.99726	130
g_Hydrogenoanaerobacterium	0.81069	0.90334	150		g_Ruminococcaceae_NK4A214_group	0.94066	0.99726	125
g_Lachnospiraceae_NK4A136_group	0.81069	0.90334	135		g_Ruminococcaceae_UCG_014	0.94066	0.99726	130
g_Other60	0.81069	0.90334	150		g_Marvinbryantia	0.96982	0.99726	126
g_Lachnospiraceae_UCG_001	0.82325	0.90442	136.5		g_Acetatifactor	0.96987	0.99726	126
g_Ruminococcaceae_UCG_013	0.83513	0.90473	136		g_Ruminiclostridium_9	0.97031	0.99726	129
g_Papillibacter	0.87034	0.92995	138.5		g_Coriobacteriaceae_UCG_002	0.98452	0.99801	126.5
g_GCA_900066225	0.88919	0.93725	138		g_Other88	1	1	127
g_GCA_900066575	0.91825	0.95498	139
g_Candidatus_Saccharimonas	0.94545	0.97033	145
g_Other34	0.97271	0.98534	141
g_Lachnoclostridium	1	1	142

## Sheet: SuppTable 1.3
Supplemental Table 1.2: Classical univariate analysis results for bacterial families associated with treatment. Significance cutoff marked by line.
Male					Female
Family	Pvalues	FDR	Statistics		Family	Pvalues	FDR	Statistics
f_Prevotellaceae	9.1385e-05	0.0024674	249		f_Lactobacillaceae	0.0078227	0.075777	58
f_Rikenellaceae	0.016892	0.22804	211		f_Prevotellaceae	0.0078227	0.075777	197
f_Muribaculaceae	0.047054	0.42349	200		f_Muribaculaceae	0.0099727	0.075777	60
f_Atopobiaceae	0.065523	0.43804	89		f_Other34	0.011226	0.075777	61
f_Staphylococcaceae	0.081118	0.43804	101.5		f_Anaeroplasmataceae	0.016143	0.087175	64
f_Eggerthellaceae	0.14686	0.53561	185		f_Eggerthellaceae	0.063681	0.28656	78
f_Family_XIII	0.16747	0.53561	183		f_Family_XIII	0.089433	0.32736	82
f_Lactobacillaceae	0.16747	0.53561	183		f_Marinifilaceae	0.096996	0.32736	83
f_Marinifilaceae	0.17854	0.53561	103		f_Clostridiaceae_1	0.13229	0.39687	168
f_Erysipelotrichaceae	0.22808	0.61582	178		f_Atopobiaceae	0.15671	0.42165	89.5
f_Bifidobacteriaceae	0.25613	0.62868	109		f_Other94	0.17179	0.42165	91
f_Other94	0.31001	0.67914	172		f_Bifidobacteriaceae	0.26127	0.52743	97
f_Defluviitaleaceae	0.32699	0.67914	171		f_Peptostreptococcaceae	0.28606	0.52743	99.5
f_Christensenellaceae	0.37202	0.71746	116		f_Lachnospiraceae	0.29479	0.52743	156
f_Bacteroidaceae	0.43007	0.72574	166		f_Peptococcaceae	0.29479	0.52743	156
f_Lachnospiraceae	0.43007	0.72574	166		f_Saccharimonadaceae	0.31255	0.52743	100
f_Clostridiaceae_1	0.49879	0.77232	122.5		f_Defluviitaleaceae	0.41323	0.65631	149.5
f_Peptococcaceae	0.51488	0.77232	162		f_Rikenellaceae	0.45542	0.68313	148
f_Burkholderiaceae	0.58361	0.82718	159		f_Bacteroidaceae	0.50195	0.71329	109
f_Anaeroplasmataceae	0.61273	0.82718	127.5		f_Christensenellaceae	0.59635	0.80363	142
f_Other136	0.65622	0.84371	129		f_Eubacteriaceae	0.6524	0.80363	116
f_Eubacteriaceae	0.76524	0.87554	151.5		f_Clostridiales_vadinBB60_group	0.65481	0.80363	115
f_Other152	0.78425	0.87554	134		f_Ruminococcaceae	0.73749	0.86575	137
f_Ruminococcaceae	0.78425	0.87554	151		f_Burkholderiaceae	0.79437	0.89367	135
f_Clostridiales_vadinBB60_group	0.81069	0.87554	150		f_Other152	0.90977	0.94612	124
f_Saccharimonadaceae	0.94545	0.97271	145		f_Other136	0.91108	0.94612	124
f_Other34	0.97271	0.97271	141		f_Erysipelotrichaceae	0.97031	0.97031	126

## Sheet: SuppTable 1.4
Supplemental Table 3.1: Classical univariate analysis results for bacterial orders associated with treatment. Significance cutoff marked by line.
Male					Female
Order	Pvalues	FDR	Statistics		Order	Pvalues	FDR	Statistics
o_Bacteroidales	0.00090359	0.011747	235		o_Lactobacillales	0.0078227	0.053048	58
o_Bacillales	0.081118	0.52727	101.5		o_Gastranaerophilales	0.011226	0.053048	61
o_Lactobacillales	0.16747	0.66593	183		o_Anaeroplasmatales	0.016143	0.053048	64
o_Erysipelotrichales	0.22808	0.66593	178		o_Coriobacteriales	0.017683	0.053048	65
o_Bifidobacteriales	0.25613	0.66593	109		o_Bifidobacteriales	0.26127	0.6251	97
o_Clostridiales	0.39082	0.84678	168		o_Saccharimonadales	0.31255	0.6251	100
o_Betaproteobacteriales	0.58361	0.94787	159		o_Clostridiales	0.50195	0.86048	146
o_Anaeroplasmatales	0.61273	0.94787	127.5		o_Betaproteobacteriales	0.79437	0.97031	135
o_Rhodospirillales	0.65622	0.94787	129		o_Bacteroidales	0.85233	0.97031	133
o_Mollicutes_RF39	0.78425	0.97271	134		o_Mollicutes_RF39	0.90977	0.97031	124
o_Coriobacteriales	0.89115	0.97271	138		o_Rhodospirillales	0.91108	0.97031	124
o_Saccharimonadales	0.94545	0.97271	145		o_Erysipelotrichales	0.97031	0.97031	126
o_Gastranaerophilales	0.97271	0.97271	141

## Sheet: SuppTable 1.5
Supplemental Table 2.1: Classical univariate analysis results for bacterial classes associated with treatment. Significance cutoff marked by line.
Male					Female
Class	Pvalues	FDR	Statistics		Class	Pvalues	FDR	Statistics
c_Bacteroidia	0.00090359	0.0099395	235		c_Mollicutes	0.0073315	0.041163	56
c_Erysipelotrichia	0.22808	0.74522	178		c_Bacilli	0.0078227	0.041163	58
c_Actinobacteria	0.25613	0.74522	109		c_Melainabacteria	0.011226	0.041163	61
c_Mollicutes	0.27099	0.74522	110		c_Coriobacteriia	0.017683	0.048628	65
c_Clostridia	0.39082	0.75199	168		c_Actinobacteria	0.26127	0.57301	97
c_Bacilli	0.41017	0.75199	167		c_Saccharimonadia	0.31255	0.57301	100
c_Gammaproteobacteria	0.58361	0.9023	159		c_Clostridia	0.50195	0.78877	146
c_Alphaproteobacteria	0.65622	0.9023	129		c_Gammaproteobacteria	0.79437	0.97031	135
c_Coriobacteriia	0.89115	0.97271	138		c_Bacteroidia	0.85233	0.97031	133
c_Saccharimonadia	0.94545	0.97271	145		c_Alphaproteobacteria	0.91108	0.97031	124
c_Melainabacteria	0.97271	0.97271	141		c_Erysipelotrichia	0.97031	0.97031	126

## Sheet: SuppTable 1.6
Supplemental Table 3.2: Classical univariate analysis results for bacterial phyla associated with treatment. Significance cutoff marked by line.
Male					Female
Phylum	Pvalues	FDR	Statistics		Phylum	Pvalues	FDR	Statistics
p_Bacteroidetes	0.00090359	0.0063251	235		p_Tenericutes	0.0073315	0.026195	56
p_Firmicutes	0.13729	0.4805	186		p_Actinobacteria	0.011226	0.026195	61
p_Tenericutes	0.27099	0.63231	110		p_Cyanobacteria	0.011226	0.026195	61
p_Actinobacteria	0.68119	0.97271	130		p_Patescibacteria	0.31255	0.54697	100
p_Proteobacteria	0.89115	0.97271	147		p_Firmicutes	0.79437	0.99439	135
p_Patescibacteria	0.94545	0.97271	145		p_Bacteroidetes	0.85233	0.99439	133
p_Cyanobacteria	0.97271	0.97271	141		p_Proteobacteria	1	1	128
